# Supplementary material for: Evaluation of the In Vitro Permeation Parameters of Topical Diclofenac Sodium from Transdermal Pentravan® Products and Hydrogel Celugel Through Human Skin
Source: Pharmaceuticals (Basel). 2025 May 28;18(6):810. doi: 10.3390/ph18060810 (PMC12195876; doi:10.3390/ph18060810)
Supplement: Supplementary file 1 [file pharmaceuticals-18-00810-s001.zip]

Archive with 1 entries (1 files):
- pharmaceuticals-3598038-supplementary.pdf
